# Supplementary material for: Effect of malnutrition on radiographic findings and mycobacterial burden in pulmonary tuberculosis
Source: PLoS One. 2019 Mar 27;14(3):e0214011. doi: 10.1371/journal.pone.0214011 (PMC6436704; doi:10.1371/journal.pone.0214011)
Supplement: S1 Dataset — Sheet one provides the data for the large cohort used for comparison in supplemental table (S1 Table). Sheet two provides the data for the current analysis. (XLSX) [file pone.0214011.s002.xlsx]

## Sheet: Cohort
IC_SCHOOLDU	IC_SCHOOLDK	IC_SMOKHX	IC_ASTHMA	IC_COUGH	IC_COUGHDUR	IC_COUGHUNK	bmi	maxsymp	IS_SEX	age	IC_RISKY_ALCOHOL_USE	diabetes	copd	TTPDAYS	hours
3		Yes, former		Yes	2		19.5409	2	Male	49	Yes	n		11	274
0		Yes, current		Yes	2		18.1756	2	Male	65	Yes	n		11	272
3		No, never		Yes	2		20.4501	2	Male	58	No	y		6	162
10		Yes, current		Yes	2		21.5181	2	Male	43	Yes	n		7	178
15		Yes, former		Yes	4		20.5457	4	Male	46	No	y		8	196
15		No, never		Yes	4		15.0617	4	Female	21	No	n	0	7	168
5		Yes, former		Yes	4		17.9688	4	Male	40	No	y		5	129
5		Yes, former		Yes	4		14.2561	6	Male	25	No	n		5	121
5		Yes, former		Yes	4		15.6147	36	Male	60	No	n		10	242
3		No, never		Yes	1		22.7683	1	Female	60	No	n		5	133
6		No, never		Yes	3		26.1333	3	Female	54	No	y		5	143
10		Yes, former		Yes	3		13.5395	3	Male	64	No	n		9	221
5		No, never		Yes	4		16.7537	4	Male	18	No	n		7	183
6		Yes, former		Yes	4		14.8026	4	Male	47	Yes	n		10	255
6		Yes, former		Yes	4		15.129	4	Male	52	No	n		6	162
5		No, never		Yes	2		22.553	6	Female	60	No	y		10	261
10		No, never		Yes	4		22.1484	4	Male	63	Yes	n		13	333
0		No, never		Yes	2		18.4221	6	Female	45	No			7	185
4		Yes, former		Yes	4		14.3141	4	Male	42	Yes	n		4	111
5		Yes, current		Yes	4		15.7812	4	Male	54	Yes	n		5	137
8		No, never		Yes	3		16.0333	4	Male	29	No	n		8	211
3		No, never		Yes	2		19.415	2	Male	36	No	n		6	150
12		No, never		Yes	1		18.1551	2	Male	17	No	n		7	177
5		Yes, current		Yes	4		18.0349	6	Male	46	Yes	y		8	203
8		No, never		Yes	2		15.3178	2	Male	30	No	y		6	146
15		Yes, former		Yes	1		24.8591	2	Male	52	No	y		8	206
14		Yes, former		Yes	4		17.7509	4	Male	26	No	n		8	212
0		No, never		Yes	2		26.4514	2	Female	42	No	n	0	6	148
14		No, never		Yes	2		17.7515	2	Male	21	No	n		6	149
10		Yes, current		Yes	2		16.8158	2	Male	28	No	n		9	237
16		No, never		Yes	4		15.7035	4	Female	27	No	n		7	189
10		No, never		Yes	3		18.0622	3	Female	34	No	n		11	276
9		Yes, former		Yes	2		19.5776	2	Male	49	No	y		10	254
5		Yes, former		Yes	4		14.5703	4	Male	49	No	n		5	142
10		No, never		Yes	4		21.6731	4	Female	39	No	n		7	183
3		Yes, former		Yes	4		16.4868	4	Male	65	No	n		13	317
0		No, never		Yes	4		19.1736	4	Female	40	No	y		12	311
5		No, never		Yes	1		24.9333	1	Female	43	No	n		5	142
5		Yes, former		Yes	2		14.2078	2	Male	47	No	n		5	142
12		Yes, former		Yes	4		16.7326	4	Male	35	Yes	n		14	344
12		Yes, former		Yes	2		17.8119	2	Male	34	No	n		5	124
14		No, never		Yes	2		20.1446	2	Male	18	No	n		7	172
4		Yes, current		Yes	2		17.6478	2	Male	49	No	n		5	142
15		No, never		Yes	2		15.4093	2	Female	23	No	n		9	225
4		Yes, former		Yes	2		17.4065	2	Male	39	No	n	0	9	217
4		Yes, former		Yes	2		17.5052	2	Male	30	No	n		13	330
7		No, never		Yes	3		20.3538	3	Male	44	No	n		9	230
0		Yes, former		Yes	4		15.3125	4	Male	49	No	n		13	313
3		Yes, current		Yes	3		16.5782	3	Male	65	Yes	n		7	187
10		No, never		Yes	2		19.2425	2	Female	26	No	n		7	172
11		No, never		Yes	2		14.2647	2	Female	16	No	n		3	93
1		No, never		Yes	4		18.8622	4	Female	70	No	y		8	208
15		No, never		Yes	4		15.6901	4	Male	21	No	n		9	238
5		No, never		Yes	4		20.286	4	Male	69	Yes	n		4	115
0		Yes, former		Yes	4		17.0245	4	Male	55	Yes	n		16	398
0		Yes, current		Yes	4		17.0432	4	Male	31	Yes	n		5	139
9		No, never		Yes	2		16.5657	2	Male	42	Yes	y		5	132
0		Yes, former		Yes	3		16.1396	3	Male	60	No	n		7	190
12		Yes, current		Yes	4		20.113	4	Male	46	No	y		7	169
2		No, never		Yes	4		19.5409	4	Male	58	Yes	n		24	577
12		No, never		Yes	3		15.4298	3	Male	44	No	n		9	218
4		No, never		Yes	3		15.6434	3	Female	32	No	n		6	155
0		No, never		Yes	2		18.4786	2	Male	45	Yes	y		3	81
3		No, never		Yes	3		16.3897	3	Male	35	No	n	0	12	307
3		Yes, former		Yes	4		14.6319	4	Male	45	Yes	n		7	177
1		Yes, former		Yes	4		16.1328	4	Male	72	No	n		8	212
7		Yes, former		Yes	4		16.5179	4	Male	65	Yes	n		8	201
0		No, never		Yes	3		28.4899	3	Female	65	No	n		5	127
5		No, never		Yes	1		22.0872	1	Female	50	No	n		7	178
0		Yes, former		Yes	3		15.3552	3	Male	47	No	n		5	140
15		Yes, former		Yes	3		25.2071	3	Male	42	No	y		7	184
15		No, never		Yes	3		14.0898	3	Female	22	No	n		26	630
8		No, never		Yes	4		23.7392	4	Female	40	No	y		8	200
6		Yes, current		Yes	4		24.9291	4	Male	64	No	n		10	247
10		No, never		Yes	4		22.2715	4	Male	58	No	y		5	126
10		No, never		Yes	3		15.8627	3	Female	22	No	n		17	413
0		Yes, current		Yes	4		14.8528	4	Male	42	Yes	n		7	181
10		Yes, current		Yes	4		14.9093	4	Male	58	No	n		4	116
3		Yes, former		Yes	4		15.1651	4	Male	70	No	y		4	113
13		No, never		Yes	4		18.424	4	Male	21	No	n		13	314
10		Yes, former		Yes	1		15.8872	1	Male	22	No	n		8	204
5		Yes, current		Yes	4		16.3466	4	Male	42	Yes	n		5	140
8		No, never		Yes	3		16.4609	4	Male	35	No	n	0	7	184
0		No, never		Yes	5		11.4812	9	Female	60	No	n		5	132
8		Yes, former		Yes	4		27.8876	4	Male	42	Yes	y		9	218
4		Yes, former		Yes	4		16.2926	4	Male	65	No	n		4	116
13		No, never		Yes	4		14.4433	4	Female	19	No	n		9	220
7		Yes, former		Yes	4		15.6244	4	Male	49	Yes	n		11	284
0		No, never		Yes	4		17.6478	4	Female	34	No	n		8	204
12		No, never		Yes	4		23.3787	4	Male	48	No	y		9	236
8		Yes, former		Yes	4		19.7427	4	Male	33	No	n		7	183
11		No, never		Yes	3		16.0656	3	Female	17	No	n		14	344
15		No, never		Yes	4		16.2891	4	Female	19	No	n		9	221
9		No, never		Yes	4		17.888	4	Male	59	No	y		9	221
3		Yes, former		Yes	3		15.8079	3	Male	36	No	n		11	279
7		Yes, former		Yes	3		23.1641	3	Male	44	Yes	n		9	221
4		No, never		Yes	4		15.3554	4	Male	63	Yes	n		8	201
9		Yes, former		Yes	4		24.3945	4	Male	53	Yes	y		6	146
12		No, never		Yes	3		15.8376	3	Male	25	No	n		14	353
0		No, never		Yes	3		18.0768	3	Male	60	Yes	n		9	219
12		No, never		Yes	4		16.7147	4	Female	23	No	n		5	141
0		Yes, former		Yes	4		19.304	4	Male	45	Yes	n		9	218
8		Yes, current		Yes	4		21.3578	4	Male	41	Yes	y		9	239
15		No, never		Yes	2		18.4089	4	Female	20	No	n		7	181
0		No, never		Yes	2		13.5602	2	Female	32	No	n		9	216
0		Yes, former		Yes	4		18.1332	4	Male	53	No	n		8	193
6		Yes, former		Yes	3		14.8062	3	Male	45	Yes	n		5	133
10		No, never		Yes	1		17.5294	1	Female	24	No	n		12	288
0		Yes, former		Yes	4		16.1259	4	Male	70	Yes	n		8	204
8		Yes, former		Yes	7		20.2024	7	Male	50	Yes	y		5	123
12		No, never		Yes	4		17.2826	4	Female	22	No	n		8	199
2		No, never		Yes	4		20.4374	4	Male	44	Yes	n		4	106
10		No, never		Yes	4		16.6175	4	Male	25	Yes	n		5	138
7		No, never		Yes	2		20.5503	2	Male	49	Yes	y		6	149
1		No, never		Yes	2		14.4266	2	Female	40	No	n		11	274
5		No, never		Yes	3		17.6254	3	Male	55	Yes	n		6	160
8		Yes, former		Yes	4		14.5442	4	Male	58	Yes	n		7	176
6		Yes, former		Yes	4		18.9027	4	Male	50	Yes	n		6	159
2		Yes, former		Yes	4		16.9581	4	Male	52	Yes	n		12	299
3		Yes, former		Yes	3		14.0422	3	Male	49	Yes	n		3	91
5		No, never		Yes	4		13.6183	4	Female	23	No	n		8	215
8		No, never		Yes	4		16.4399	4	Male	59	No	y		9	238
0		No, never		Yes	4		17.7556	4	Female	52	No	n		3	75
11		No, never		Yes	4		15.8326	4	Female	23	No	n		8	197
4		No, never		Yes	2		18.5658	2	Male	51	Yes	y		9	220
9		No, never		Yes	2		14.9475	2	Female	15	No	n		10	256
5		No, never		Yes	3		16.9802	3	Male	46	No	n		11	286
10		No, never		Yes	2		23.5588	2	Male	38	No	y		7	188
6		No, never		Yes	2		19.9594	2	Male	37	Yes	n		13	329
10		No, never		Yes	4		21.8943	4	Female	59	No	y		8	192
10		No, never		Yes	2		20	2	Female	48	No	n		8	201
9		No, never		Yes	4		15.2449	4	Female	19	No	n		10	243
9		No, never		Yes	4		22.1797	4	Male	50	No	y		12	290
7		No, never		Yes	4		20.8999	4	Male	34	Yes	n		11	283
3		Yes, former		Yes	4		15.5187	4	Male	49	Yes	n		5	132
10		Yes, former		Yes	4		17.4979	4	Male	48	No	y		6	147
10		Yes, current		Yes	3		20.3706	3	Male	43	Yes	y		9	220
4		No, never		Yes	4		20.5235	4	Male	55	No	n		8	194
8		Yes, former		Yes	2		20.1225	2	Male	58	No	n		7	189
17		No, never		Yes	4		19.3479	4	Male	28	No	n		12	290
10		No, never		Yes	2		15.5187	3	Male	48	No	n	0	9	223
6		Yes, current		Yes	2		14.2907	4	Male	44	Yes	n		13	327
0		Yes, former		Yes	2		17.0512	2	Male	38	No	n		5	137
10		Yes, current		Yes	4		13.4099	4	Male	47	Yes	n		11	268
8		Yes, former		Yes	3		19.6093	3	Male	40	No	n		3	88
13		No, never		Yes	4		17.1614	4	Female	18	No	n		14	357
0		Yes, former		Yes	4		12.9848	4	Male	58	Yes	n	0	4	115
9		Yes, current		Yes	4		15.5424	4	Male	39	Yes	n		11	272
5		No, never		Yes	1		18.3776	2	Female	54	No	y		12	293
0		No, never		Yes	4		21.8682	4	Female	51	No	y		13	320
8		Yes, former		Yes	4		17.811	4	Male	44	No	n		7	190
10		No, never		Yes	4		25.0314	4	Female	31	No	y		7	170
5		Yes, former		Yes	4		16.8411	4	Male	55	Yes	n		9	216
8		No, never		Yes	4		14.3163	4	Female	15	No	n		8	192
12		No, never		Yes	4		14.6704	4	Male	17	No	n		10	249
12		No, never		Yes	4		19.7927	4	Male	45	No	y		7	185
3		Yes, current		Yes	2		15.4164	2	Male	44	Yes	n		3	95
16		No, never		Yes	4		18.5491	4	Male	22	No	n		12	295
15		No, never		Yes	4		18.6701	4	Female	20	No	n		5	126
7		Yes, current		Yes	4		17.5414	4	Male	36	Yes	n		22	536
12		No, never		Yes	4		15.0843	4	Male	24	No	n		12	288
12		No, never		Yes	4		24.2639	4	Male	65	No	y		14	337
4		Yes, former		Yes	2		18.9247	2	Male	36	Yes	n		8	193
6		No, never		Yes	4		23.5139	4	Female	57	No	y		10	244
15		Yes, former		Yes	4		22.8117	4	Male	29	Yes	n		7	170
10		Yes, current		Yes	4		15.3123	4	Male	39	Yes	n		4	108
12		No, never		Yes	1		13.984	3	Female	20	No	n		10	253
0		Yes, former		Yes	2		18.5901	2	Male	68	Yes	n		7	185
7		Yes, former		Yes	2		15.1562	2	Male	57	No	n		6	149
6		Yes, former		Yes	4		16.3667	4	Male	40	Yes	n		9	223
8		No, never		Yes	4		20.7716	4	Female	37	No	y		6	146
1		Yes, former		Yes	4		15.2054	4	Male	22	No	n		5	133
4		Yes, former		Yes	4		20.8269	4	Male	52	No	n		5	142
15		Yes, former		Yes	2		19.6327	3	Male	39	No	y		5	143
9		Yes, former		Yes	4		21.3672	4	Male	54	No	y		7	191
10		No, never		Yes	4		27.8421	4	Male	49	No	y		12	292
6		No, never		Yes	3		26.4514	3	Female	54	No	y		10	246
5		No, never		Yes	4		21.1184	4	Male	55	No	n		12	298
0		Yes, former	No	Yes	2		15.5617	2	Male	54	Yes	n	0	8	199
10		No, never	No	Yes	4		16.8886	4	Female	35	No	n	0	15	363
0		No, never	Yes	Yes	4		20.0746	4	Male	45	Yes	n	1	7	184
10		Yes, former	No	Yes	2		21.5972	2	Male	41	No	y	0	5	120
6		No, never	No	Yes	4		24.2439	4	Female	66	No	n	0	15	376
9		No, never	No	Yes	1		18.0716	2	Male	42	Yes	n	0	8	201
6		Yes, current	No	Yes	4		19.0756	4	Male	41	Yes	y	0	11	283
5		Yes, former	No	Yes	4		17.3232	4	Male	45	Yes	y	0	8	215
8		No, never	No	Yes	4		20.8933	4	Male	59	No	y	0	11	272
3		Yes, current	No	Yes	4		14.9521	4	Male	37	Yes	n	0	7	185
15		No, never	No	Yes	4		17.1027	4	Female	22	No		0	11	285
6		No, never	No	Yes	4		19.6046	4	Male	37	Yes	n	0	6	158
7		Yes, current	No	Yes	4		16.6436	4	Male	57	Yes	n	0	6	152
3		No, never	No	Yes	4		20.3948	4	Male	65	Yes	y	0	10	243
15		No, never	No	Yes	4		14.414	4	Male	20	No	n	0	28	686
12		No, never	No	Yes	4		14.2616	4	Female	18	No	n	0	5	121
0		No, never	No	Yes	4		25.9645	4	Female	65	No	y	0	8	211
7		Yes, former	No	Yes	4		18.1594	4	Male	43	Yes	n	0	8	210
8		No, never	No	Yes	4		19.8347	4	Male	65	Yes	n	0	9	230
5		Yes, former	No	Yes	2		21.4912	2	Male	76	No	y	0	4	103
9		No, never	No	Yes	4		17.7722	4	Male	38	Yes	n	0	6	165
6		No, never	No	Yes	4		18.4102	4	Male	34	Yes	n	0	7	176
10		Yes, former	No	Yes	4		18.7493	4	Male	63	Yes	n	0	5	135
7		Yes, former	No	Yes	4		17.9458	4	Male	62	No	y	0	5	124
15		No, never	No	Yes	4		15.8944	4	Female	28	No	n	0	8	203
0		No, never	No	Yes	4		26.2667	4	Female	46	No	y	0	7	168
3		Yes, current	No	Yes	4		15.1837	4	Male	54	No	n	0	4	108
0		Yes, former	No	Yes	4		12.3945	4	Male	60	Yes	n	0	5	141
5		Yes, current	No	Yes	4		17.0235	4	Male	50	Yes	n	0	2	68
	Don't know	Yes, current	No	Yes	4		16.4609	4	Male	75	Yes	n	0	5	123
10		No, never	No	Yes	4		14.7813	4	Male	41	No	y	0	8	196
12		No, never	No	Yes	4		24.2815	4	Female	35	No	y	0	8	201
0		Yes, current	No	Yes	2		16.7488	2	Male	45	Yes	n	0	4	119
3		Yes, current	No	Yes	4		13.2012	4	Male	49	Yes	n	0	7	184
0		Yes, current	No	Yes	3		19.9197	3	Male	63	No	n	0	7	171
0		No, never	No	Yes	5		13.7773	9	Female	50	No	n	0	7	178
3		Yes, current	No	Yes	4		20.8949	4	Male	63	No	y	0	5	127
3		No, never	No	Yes	4		21.0547	12	Male	40	Yes	n	0	14	343
8		No, never	No	Yes	4		28.6054	4	Male	65	No	n	0	9	234
4		Yes, former	No	Yes	4		15.9903	4	Male	67	No	y	0	8	212
2		Yes, current	No	Yes	2		18.1571	2	Male	81	No	n	0	7	183
15		No, never	No	Yes	4		16.7975	4	Female	23	No	n	0	7	173
13		No, never	No	Yes	4		15.0227	12	Female	18	No	n	0	8	212
7		Yes, former	No	Yes	4		22.7365	4	Male	45	Yes	n	0	5	142
0		Yes, former	No	Yes	3		17.07	3	Male	35	Yes	n	0	8	205
0		Yes, former	No	Yes	4		13.946	4	Male	66	Yes	n	0	4	106
6		Yes, current	No	Yes	2		16.779	2	Male	27	Yes	n	0	8	209
5		No, never	No	Yes	1		21.542	1	Male	35	No	n	0	9	218
0		No, never	No	Yes	2		16.5245	2	Female	57	No	y	0	5	135
5		No, never	No	Yes	4		19.4384	4	Female	66	No	y	0	8	198
	Don't know	Yes, current	No	Yes	4		16.1032	4	Male	45	Yes	n	0	6	166
6		No, never	No	Yes	4		21.7447	4	Male	55	Yes	n	0	8	201
12		Yes, former	No	Yes	4		21.3495	4	Male	53	Yes	n	0	27	666
8		Yes, former	No	Yes	4		16.5607	4	Male	46	Yes	y	0	28	679
17		Yes, former	No	Yes	3		18.9281	3	Male	37	No	y	0	7	190
0		No, never	No	Yes	4		23.8715	4	Female	59	No	y	0	5	127
8		No, never	No	Yes	4		16.2634	4	Female	28	No	n	0	10	254
10		Yes, former	No	Yes	4		22.112	4	Male	50	Yes	n	0	12	294
3		Yes, current	No	Yes	4		20.4925	4	Male	58	Yes	y	0	14	349
3		Yes, current	No	Yes	4		15.0227	4	Male	68	Yes	n	0	8	211
7		No, never	No	Yes	4		17.223	4	Male	73	No	y	0	8	206
10		No, never	No	Yes	2		19.5409	2	Male	38	Yes	n	0	7	180
10		Yes, former	No	Yes	4		22.173	4	Male	49	Yes	y	0	9	221
9		No, never	No	Yes	4		21.8187	4	Male	43	No	y	0	7	183
0		Yes, former	No	Yes	4		14.4291	4	Male	45	Yes	n	0	8	197
5		Yes, current	No	Yes	4		13.3701	4	Male	43	Yes	n	0	7	172
12		Yes, current	No	Yes	4		13.8764	4	Male	38	Yes	n	0	14	343
3		Yes, former	No	Yes	4		19.058	4	Male	55	No	n	0	5	125
8		Yes, former	No	Yes	4		15.8628	4	Male	47	Yes	n	0	6	165
2		Yes, former	No	Yes	4		15.0238	4	Male	49	Yes	n	0	6	153
10		Yes, current	No	Yes	2		14.7972	2	Male	18	Yes	n	0	7	191
8		Yes, former	No	Yes	4		19.5854	4	Male	42	No	n	0	7	187
0		No, never	No	Yes	4		18.3985	4	Female	55	No	n	0	18	447
8		No, never	No	Yes	4		16.5672	4	Female	28	No	n	0	6	158
2		Yes, former	No	Yes	4		15.0108	4	Male	64	Yes	n	0	7	181
0		No, never	No	Yes	4		26.6667	4	Female	55	No	y	0	9	238
5		No, never	No	Yes	4		21.4112	4	Male	48	No	y	0	10	258
8		Yes, former	No	Yes	2		14.7658	2	Male	67	No	n	0	5	137
10		Yes, former	No	Yes	4		23.2835	4	Male	41	No	y	0	11	266
6		Yes, current	No	Yes	4		12.9959	4	Male	50	Yes	n	0	6	149
10		No, never	No	Yes	2		15.5923	2	Male	64	No	n	0	8	201
0		Yes, current	No	Yes	2		13.6054	2	Male	48	Yes	n	0	3	94
16		No, never	No	Yes	1		16.9798	1	Female	24	No	n	0	7	176
13		Yes, current	No	Yes	4		16.5298	4	Male	33	Yes	n	0	5	125
9		Yes, current	No	Yes	4		18.8649	4	Male	43	Yes	n	0	4	119
0		Yes, former	No	Yes	4		14.2266	4	Male	62	No	n	0	4	112
3		Yes, former	Yes	Yes	4		16.2109	4	Male	76	No	n	1	9	233
4		No, never	No	Yes	4		19.9308	4	Male	45	No	y	0	9	220
10		No, never	No	Yes	4		16.9112	4	Male	46	No	n	0	8	196
10		Yes, former	No	Yes	4		14.6701	4	Male	52	Yes	n	0	16	407
10		No, never	No	Yes	4		12.9955	4	Male	23	Yes	n	0	14	359
3		Yes, former	No	Yes	4		25.2939	4	Male	44	No	y	0	7	186
13		No, never	No	Yes	1		15.6573	24	Female	19	No	n	0	8	194
0		No, never	No	Yes	1		15.933	1	Male	45	Yes	n	0	6	157
2		Yes, current	No	Yes	4		17.7165	4	Male	36	Yes	n	0	14	357
15		No, never	No	Yes	4		18.2066	4	Male	25	No	n	0	4	99
0		Yes, current	No	Yes	2		14.6315	2	Male	52	Yes	n	0	6	151
3		Yes, current	Yes	Yes	4		13.1075	4	Male	43	Yes	n	1	3	80
8		Yes, former	No	Yes	4		13.3399	4	Male	32	No	n	0	8	209
10		No, never	No	Yes	4		26.2543	4	Male	44	No	y	0	7	185
0		Yes, former	No	No		U	14.7054		Male	59	Yes	n	0	11	274
0		Yes, former	No	Yes	4		13.6678	5	Male	46	Yes	n	0	10	244
8		Yes, former	No	Yes	4		15.6693	4	Male	43	No	n	0	6	154
12		No, never	No	Yes		U	17.6001		Female	56	No	n	0	16	403
0		No, never	No	Yes		U	17.17	4	Female	52	No	y	0	10	251
10		Yes, former	No	Yes	4		17.3074	4	Male	65	No	y	0	17	416
5		No, never	No	Yes	4		22.1436	4	Female	61	No	y	0	11	265
9		No, never	No	Yes	4		13.5907	4	Female	31	No	n	0	11	269
3		No, never	No	Yes	4		17.167	4	Male	31	Yes	n	0	6	148
10		No, never	No	Yes	4		20.1408	4	Male	41	Yes	n	0	8	195
18		No, never	No	Yes	4		19.3553	4	Male	22	No	n	0	11	282
8		No, never	No	Yes	4		20.0208	4	Male	37	No	y	0	9	226
0		Yes, former	No	Yes	4		14.017	4	Male	66	Yes	n	0	9	236
2		Yes, current	No	Yes	4		15.1925	4	Male	38	Yes	n	0	6	154
8		Yes, former	No	Yes	4		16.2469	6	Male	38	No	n	0	10	254
6		No, never	No	Yes	4		18.897	9	Male	60	No	n	0	10	263
5		Yes, former	No	Yes	4		15.7908	4	Male	59	No	n	0	11	275
3		Yes, former	No	Yes	4		15.5111	4	Male	57	Yes	n	0	14	356
10		No, never	No	No	4		17.3729	4	Male	57	No	n	0	5	124
13		Yes, former	No	Yes	4		23.1544	4	Male	43	Yes	y	0	10	240
10		No, never	No	Yes	4		24.5403	7	Male	55	Yes	y	0	10	252
5		No, never	No	Yes	4		17.898	4	Female	60	No	n	0	2	61
7		No, never	No	Yes	4		20.2919	4	Female	28	No	n	0	6	157
8		Yes, current	No	Yes	4		17.5574	4	Male	52	Yes	n	0	9	218
7		No, never	No	Yes	4		19.2121	4	Male	41	No	n	0	8	196
4		Yes, former	No	Yes	4		19.2806	4	Male	34	No	n	0	11	272
5		No, never	No	Yes	4		22.171	4	Female	57	No	y	0	9	236
6		No, never	No	Yes	4		13.0503	4	Male	43	No	n	0	9	238
6		No, never	No	Yes	4		15.9503	4	Male	63	Yes	n	0	9	237
0		No, never	No	Yes	4		18.3635	4	Male	73	No	n	0	13	333
0		Yes, current	No	Yes	4		14.5455	4	Male	52	Yes	n	0	8	197
8		Yes, former	No	Yes	4		16.2071	5	Male	24	No	n	0	7	181
12		No, never	No	Yes	4		17.0879	4	Female	17	No	n	0	8	211
5		Yes, former	No	Yes	4		23.7975	4	Male	49	No	y	0	6	164
8		No, never	No	Yes	4		18.9431	4	Female	29	No	n	0	7	179
10		No, never	No	Yes	4		20.2291	4	Female	50	No		0	7	172
10		No, never	No	Yes	4		17.3828	4	Male	21	No	n	0	15	376
4		Yes, former	No	Yes	4		22.7694	4	Male	53	Yes	y	0	7	177
12		No, never	No	Yes	4		22.7826	4	Male	50	No	n	0	5	124
6		Yes, current	No	Yes	4		17.6	4	Male	48	Yes	n	0	15	377
0		Yes, current	No	Yes	3		19.5418	3	Male	57	Yes	n	0	7	187
10		Yes, former	No	Yes	4		17.4852	4	Male	20	No	n	0	5	122
0		Yes, current	No	Yes	4		16.5289	4	Male	34	Yes	y	0	9	237
10		Yes, former	No	Yes	4		17.6125	4	Male	30	Yes	n	0	6	151
4		Yes, former	No	Yes	4		14.0556	4	Male	73	Yes	y	0	8	212
8		No, never	No	Yes	4		20.4674	4	Male	52	Yes	n	0	8	199
10		No, never	No	Yes	4		24.352	12	Female	26	No	n	0	6	162
11		No, never	No	Yes	4		17.0657	4	Female	20	No	n	0	3	86
3		No, never	No	Yes	4		19.8568	4	Male	53	No	y	0	10	248
0		Yes, former	No	Yes	4		17.2376	4	Male	60	Yes	n	0	5	124
8		Yes, current	No	Yes	4		15.0952	12	Male	55	Yes	n	0	6	154
10		No, never	No	Yes	4		25.9708	4	Male	59	No	y	0	10	263
12		Yes, former	No	Yes	4		17.3729	7	Male	33	Yes	n	0	7	190
6		Yes, former	No	Yes	4		18.9758	4	Male	41	No	n	0	8	212
0		Yes, former	No	Yes	4		16.025	5	Male	64	No	n	0	7	169
2		Yes, former	No	Yes	4		16.6895	4	Male	55	Yes	n	0	13	327
13		No, never	No	Yes	4		16.563	4	Male	32	Yes	n	0	4	117
0		No, never	No	Yes	4		17.6067	4	Female	65	No	n	0	11	281
0		Yes, former	No	Yes	4		21.6263	4	Male	60	Yes	n	0	8	200
5		Yes, former	No	Yes	4		12.0894	4	Male	55	Yes	n	0	4	109
10		Yes, former	No	Yes	4		23.1529	4	Male	61	No	n	0	13	332
5		Yes, current	No	Yes	4		13.8748	7	Male	55	Yes	n	0	10	240
8		Yes, former	No	Yes	2		20.7512	4	Male	53	No	y	0	9	236
0		Yes, current	No	Yes	4		15.7449	4	Male	65	Yes	n	0	10	252
5		Yes, former	No	Yes	4		22.4322	4	Male	60	No	y	0	10	260
9		Yes, former	No	Yes	4		16.6391	4	Male	47	Yes	y	0	10	240
15		No, never	No	Yes	4		17.1131	4	Male	43	Yes	n	0	9	234
13		No, never	No	Yes	4		18.1478	4	Female	17	No	y	0	11	274
6		Yes, former	No	Yes	4		14.4795	4	Male	47	Yes	n	0	2	51
6		No, never	No	Yes	4		19.0664	6	Male	31	No	n	0	12	310
12		No, never	No	Yes	2		19.3625	2	Male	21	No	n	0	8	207
1		Yes, former	No	Yes	4		16.8747	4	Male	45	Yes	y	0	10	248
10		Yes, former	No	Yes	4		15.7218	4	Male	19	No	n	0	9	234
6		Yes, former	No	Yes	4		16.0231	12	Male	64	Yes	n	0	18	444
10		Yes, former	No	Yes	4		16.1386	4	Male	29	Yes	n	0	8	200
17		No, never	No	Yes	4		19.0158	4	Female	28	No	n	0	10	242
8		No, never	No	Yes	4		18.292	4	Male	62	No	y	0	4	114
5		Yes, current	No	Yes	4		17.5028	4	Male	54	Yes	n	0	5	127
14		Yes, former	No	Yes	4		24.3945	4	Male	33	Yes	n	0	8	196
8		Yes, former	No	Yes	4		16.7915	4	Male	48	Yes	n	0	10	248
10		Yes, former	No	Yes	2		22.52	2	Male	39	No	y	0	3	83
7		Yes, current	No	Yes	4		16.6528	12	Male	28	Yes	n	0	18	434
6		Yes, former	No	Yes	4		16.499	4	Male	59	Yes	n	0	9	239
7		Yes, former	No	Yes	4		16.845	4	Male	18	No	n	0	9	230
9		No, never	No	Yes	4		16.3725	4	Male	17	No	n	0	6	146
0		No, never	No	Yes	4		21.5547	6	Female	60	No	n	0	9	230
10		Yes, former	No	Yes	4		20.7838	4	Male	48	No	y	0	7	176
5		Yes, former	No	Yes	4		19.3459	4	Male	40	Yes	y	0	4	114
10		No, never	No	Yes	4		17.8145	4	Male	22	No	n	0	10	262
8		Yes, current	No	Yes	4		12.0366	6	Male	36	Yes	y	0	13	318
0		Yes, current	No	Yes	4		16.7588	4	Male	65	No	n	0	7	187
10		No, never	No	Yes	4		13.6444	4	Female	15	No	n	0	16	400
10		No, never	No	Yes	1		16.2432	1	Female	20	No	n	0	7	177
3		Yes, former	No	Yes	4		14.5678	4	Male	59	Yes	n	0	15	374
8		No, never	No	Yes	4		20.5607	4	Male	48	No	n	0	3	91
6		Yes, current	No	Yes	4		21.9899	4	Male	52	Yes	y	0	6	152
8		Yes, former	No	Yes	3		18.2167	12	Male	45	No	y	0	8	209
10		No, never	No	Yes	2		18.2553	4	Male	26	No	n	0	6	148
5		No, never	No	Yes	2		15.9308	2	Male	47	No	n	0	17	418
10		No, never	No	Yes	4		20.1552	4	Male	53	No	y	0	13	315
15		No, never	No	Yes	4		21.8007	4	Male	36	No	y	0	5	128
6		Yes, current	No	Yes	4		18.8816	4	Male	48	No	n	0	8	192
10		No, never	No	Yes	4		19.2677	4	Male	61	Yes	y	0	6	164
0		No, never	No	Yes	2		20.7143	6	Female	70	No	n	0	17	415
10		No, never	No	Yes	4		18.747	4	Male	45	Yes	n	0	2	70
10		No, never	No	Yes	2		22.7467	2	Female	38	No	n	0	7	180
3		No, never	No	Yes	4		20.8247	6	Female	58	No	n	0	6	149
8		No, never	No	Yes	2		21.1194	2	Male	35	No	n	0	10	240
5		No, never	Yes	Yes	4		26.9982	4	Female	44	No	n	1	13	327
15		No, never	No	Yes	4		16.2109	4	Male	25	No	n	0	6	164
5		No, never	No	Yes	4		15.5107	4	Male	53	Yes	n	0	6	146
16		No, never	No	Yes	4		15.22	8	Female	25	No	n	0	6	157
15		No, never	No	Yes	4		22.6585	4	Male	38	Yes	y	0	12	299
10		No, never	No	Yes	4		14.2616	4	Female	15	No	n	0	11	265
5		No, never	No	Yes	4		17.1335	8	Male	45	Yes	y	0	7	175
6		No, never	No	Yes	4		21.4709	4	Female	25	No	n	0	10	255
0		No, never	No	Yes	4		20.1759	4	Male	49	No	y	0	8	210
0		Yes, former	No	Yes	4		19.5008	4	Male	60	Yes	n	0	9	218
5		Yes, current	No	Yes	2		19.1973	12	Male	62	No	n	0	7	184
12		No, never	No	Yes	4		20.2246	4	Female	35	No	y	0	11	271
3		Yes, former	No	Yes	4		19.3778	4	Male	60	Yes	n	0	8	206
14		No, never	No	Yes	4		16.5339	4	Female	19	No	n	0	6	155
4		Yes, former	No	Yes	2		17.6072	2	Male	36	Yes	n	0	15	364
12		Yes, former	No	Yes	4		17.2361	4	Male	54	No	y	0	7	188
15		No, never	No	Yes	4		21.0388	4	Male	35	No	n	0	13	320
12		No, never	No	Yes	4		13.2591	4	Female	19	No	n	0	4	107
10		No, never	No	Yes	4		18.8609	12	Female	16	No	n	0	8	212
2		Yes, current	No	Yes	4		12.4474	4	Male	40	Yes	n	0	7	182
10		No, never	No	Yes	3		16.3574	3	Female	23	No	n	0	15	373
3		Yes, current	No	Yes	4		12.5071	4	Male	44	Yes	n	0	5	133
0		Yes, former	No	Yes	3		18.1451	3	Male	35	No	n	0	6	162
8		Yes, former	No	Yes	4		14.8595	4	Male	55	No	n	0	5	131
12		No, never	No	Yes	1		22.7583	1	Male	49	No	y	0	6	163
0		No, never	No	Yes	2		16.5748	2	Female	75	No	n	0	6	154
10		Yes, current	No	Yes	4		16.6782	4	Male	49	Yes	n	0	5	141
10		Yes, former	No	Yes	4		19.9658	4	Male	55	Yes	y	0	8	198
12		No, never	No	Yes	4		16.7576	4	Male	45	No	y	0	8	207
15		Yes, former	No	Yes	4		18.0859	12	Male	40	Yes	y	0	20	481
4		No, never	No	Yes	4		17.7123	4	Male	43	No	n	0	9	228
0		No, never	No	Yes	3		14.581	3	Male	67	Yes	n	0	13	316
4		Yes, current	No	Yes	4		21.2878	12	Male	45	Yes	n	0	5	141
12		Yes, former	No	Yes	2		26.1749	2	Male	52	No	y	0	4	100
8		Yes, former	No	Yes	4		14.6696	4	Male	58	Yes	y	0	14	358
5		Yes, current	No	Yes	4		16.4366	4	Male	57	Yes	n	0	4	109
6		No, never	No	Yes	4		15.2684	4	Male	41	Yes	y	0	14	355
7		No, never	No	Yes	4		16.1467	4	Male	49	No	y	0	10	260
8		Yes, current	No	Yes	4		16.2941	4	Male	51	Yes	n	0	6	154
0		Yes, former	No	Yes	4		16.9563	4	Male	68	Yes	n	0	5	131
8		Yes, former	No	Yes	4		15.4183	4	Male	35	No	n	0	4	101
12		No, never	No	Yes	4		16.5746	4	Male	21	No	n	0	13	323
3		No, never	No	Yes	4		13.5352	4	Male	53	Yes	n	0	9	219
13		No, never	No	Yes	4		15.1771	4	Male	18	No	n	0	11	281
10		No, never	No	Yes	4		13.1094	4	Male	42	Yes	n	0	10	255
8		No, never	No	Yes	4		23.1849	4	Male	37	No	n	0	4	116
3		Yes, current	No	Yes	4		17.6022	4	Male	57	Yes	y	0	7	189
10		No, never	No	Yes	4		21.3704	24	Male	55	Yes	y	0	8	208
15		No, never	No	Yes	4		24.2969	4	Female	44	No	y	1	8	213
2		No, never	No	Yes	4		18.6268	4	Male	45	Yes	n	0	11	287
7		No, never	No	Yes	1		17.0312	1	Female	54	No	y	0	24	599
10		No, never	No	Yes	4		13.8264	5	Female	26	No	n	0	2	69
6		Yes, current	No	Yes	4		14.5959	4	Male	64	Yes	n	0	7	170
6		Yes, former	No	Yes	3		16.3387	3	Male	41	Yes	y	0	6	147
8		Yes, current	No	Yes	4		23.1291	4	Male	33	No	n	0	9	230
17		No, never	No	Yes	4		18.0163	6	Female	23	No	n	0	11	268
10		No, never	No	Yes	1		16.508	3	Male	34	Yes	n	0	8	208
3		Yes, former	No	Yes	4		16.0709	4	Male	53	No	n	0	5	134
8		Yes, former	No	Yes	4		15.5372	4	Male	47	Yes	n	0	9	221
5		Yes, current	No	Yes	4		15.4976	4	Male	45	Yes	n	0	7	184
10		No, never	No	Yes	3		16.1833	3	Female	21	No	n	0	5	139
12		No, never	No	Yes	2		22.2949	8	Male	26	No	y	0	5	139
0		Yes, current	No	Yes	4		14.9702	4	Male	62	Yes	n	0	5	132
4		Yes, current	No	Yes	3		17.8837	3	Male	44	Yes	n	0	19	476
10		Yes, current	No	Yes	4		22.5722	4	Male	43	Yes	y	0	9	224
4		Yes, former	No	Yes	4		16.5723	4	Male	33	Yes	n	0	10	242
0		Yes, former	No	Yes	10		14.235	10	Male	38	Yes	n	0	7	181
15		No, never	No	Yes	8		17.7791	8	Male	22	No	n	0	15	362
10		No, never	No	Yes	4		18.4302	4	Male	31	Yes	y	0	6	150
8		Yes, current	No	Yes	8		15.6334	8	Male	47	Yes	n	0	8	199
8		Yes, current	No	Yes	3		21.7133	3	Male	65	Yes	n	0	5	127
12		No, never	No	Yes	12		19.2239	12	Female	18	No	n	0	12	300
5		Yes, current	No	Yes	4		17.2421	4	Male	52	Yes	n	0	8	194
12		No, never	No	Yes	8		17.9722	8	Female	32	No	n	0	5	138
5		Yes, current	No	Yes	12		16.1759	12	Male	50	Yes	n	0	5	120
3		Yes, current	No	Yes	2		12.774	12	Male	35	Yes	n	0	15	360
0		No, never	No	Yes	4		18.4724	4	Female	37	No	y	0	9	218
6		Yes, former	No	Yes	4		16.6024	4	Male	33	Yes	n	0	12	291
7		Yes, former	No	Yes	4		16.9845	4	Male	53	Yes	n	0	4	100
0		Yes, former	No	Yes	4		17.5453	6	Male	38	Yes	n	0	16	403
13		No, never	No	Yes	4		17.51	4	Male	18	No	n	0	7	177
12		No, never	No	Yes	8		17.6337	8	Male	31	No	n	0	10	258
15		Yes, former	No	Yes	2		18.2891	6	Male	29	No	n	0	7	176
10		No, never	No	Yes	8		18.45	8	Female	25	No	n	0	8	204
12		No, never	No	Yes	4		13.608	4	Female	21	No	n	0	3	93
4		Yes, current	Don't know	Yes	4		19.5965	4	Male	55	Yes	n	1	3	94
6		Yes, former	No	Yes	4		16.2718	4	Male	58	Yes	n	0	6	162
4		No, never	No	No		U	15.5384	3	Female	50	No	n	0	5	132
4		Yes, former	No	Yes	8		23.2005	8	Male	49	Yes	n	0	13	334
0		Yes, current	No	Yes	4		23.5237	4	Male	48	No	n	0	1	39
10		Yes, former	No	Yes	12		15.1433	12	Male	35	Yes	n	0	7	170
0		No, never	No	Yes	8		18.9525	8	Female	50	No	y	0	3	86
12		No, never	No	Yes	4		21.4884	4	Male	49	No	y	0	6	158
7		No, never	No	Yes	5		20.8298	5	Female	34	No	n	0	5	132
9		Yes, former	No	Yes	4		21.2672	4	Male	40	Yes	y	0	6	166
10		Yes, former	No	Yes	8		18.8672	8	Male	54	Yes	y	0	3	92
5		Yes, former	No	Yes	4		11.3772	4	Male	44	Yes	n	0	6	147
13		Yes, current	Yes	Yes	3		17.8858	3	Male	65	No	y	1	3	91
2		Yes, current	No	Yes	1		19.7122	2	Male	59	Yes	y	0	10	256
4		Yes, current	No	Yes	4		16.7942	4	Male	43	Yes	n	0	9	235
3		Yes, current	No	Yes	4		19.5239	4	Male	52	Yes	y	0	7	185
0		Yes, current	Yes	Yes	1		12.8159	1	Male	45	No	n	1	4	101
4		No, never	No	Yes	4		21.4144	4	Male	53	No	y	1	25	621
5		Yes, current	No	Yes	4		14.3251	4	Male	37	Yes	n	0	4	112
6		No, never	No	Yes	8		20.9172	8	Male	48	No	y	0	7	187
0		Yes, current	No	Yes	2		14.5003	2	Male	55	Yes	n	0	5	124
7		No, never	No	Yes	4		13.4667	4	Female	24	No	n	0	8	199
9		No, never	No	Yes	4		14.8333	4	Female	27	No	n	0	12	303
0		No, never	Yes	Yes	8		22.8532	8	Female	50	No	n	1	5	142
0		Yes, current	No	Yes	4		17.546	4	Male	40	No	n	0	4	103
13		No, never	No	Yes	4		13.1573	4	Female	22	No	n	0	14	341
1		No, never	No	Yes	3		16.9361	3	Male	65	Yes	n	0	11	273
10		Yes, current	No	Yes	4		19.9066	4	Male	52	Yes	n	0	7	175
6		Yes, current	No	Yes	4		17.7695	4	Male	73	No	n	0	7	180
9		No, never	No	Yes	4		20.4501	4	Female	30	No	n	0	5	121
10		No, never	No	Yes	4		13.2012	4	Male	55	Yes	n	0	17	423
10		No, never	No	Yes	2		24.3418	2	Male	39	No	n	0	5	127
11		No, never	No	Yes	1		16.642	1	Female	16	No	n	0	8	207
3		Yes, current	No	Yes	8		15.2772	8	Male	50	Yes	n	0	8	194
8		Yes, current	No	Yes	4		14.5303	4	Male	56	Yes	n	0	5	129
0		Yes, current	No	Yes	8		13.2877	8	Male	68	Yes	n	0	14	347
10		Yes, current	No	Yes	2		18.1818	2	Male	44	Yes	n	0	5	136
9		Yes, current	No	Yes	3		19.3198	3	Male	29	Yes	n	0	6	159
8		Yes, current	No	Yes	8		19.4513	8	Male	31	Yes	n	0	6	166
0		Yes, current	No	Yes	3		15.7342	3	Female	59	No	n	0	11	281
5		No, never	No	Yes	2		16.8414	2	Female	40	No	n	0	9	216
5		Yes, current	No	Yes	3		16.9747	3	Male	47	Yes	n	0	4	114
14		No, never	No	Yes	4		15.675	4	Female	19	No	n	0	7	179
10		No, never	No	Yes	8		14.7801	8	Female	23	No	n	0	9	232
0		Yes, former	No	Yes	8		15.5023	8	Male	47	Yes	y	0	6	162
16		Yes, current	No	Yes	4		17.0934	4	Male	22	No	n	0	4	114
0		No, never	No	Yes	8		24.1948	8	Male	75	No	n	0	11	278
10		No, never	No	Yes	8		12.9823	8	Male	20	No	n	0	7	170
9		Yes, current	No	Yes	4		17.7856	4	Male	59	Yes	n	0	16	385
12		Yes, current	No	Yes	4		18.5566	4	Male	56	Yes	n	0	5	136
10		No, never	No	Yes	4		20.3571	4	Female	35	No	n	0	9	229
13		No, never	No	Yes	4		15.1789	6	Female	19	No	n	0	4	103
8		No, never	No	Yes	3		20.4591	3	Male	44	No	y	0	6	163
4		Yes, current	No	Yes	2		17.2194	4	Male	57	Yes	n	0	9	231
9		Yes, current	No	Yes	4		27.9904	4	Male	42	Yes	y	0	4	116
10		No, never	No	Yes	3		20.231	3	Male	54	No	y	0	15	373
7		Yes, current	No	Yes	4		19.7578	4	Male	37	Yes	y	0	8	211
5		Yes, former	No	Yes	8		18.2615	8	Female	55	No	n	0	9	223
2		Yes, current	No	Yes	4		17.2879	4	Male	60	No	n	0	6	164
4		Yes, former	No	Yes	12		23.0344	12	Male	35	Yes	n	0	9	239
15		No, never	No	Yes	4		16.6394	4	Male	28	Yes	n	0	7	186
5		Yes, former	No	Yes	2		22.2564	2	Male	64	No	n	0	6	145
0		Yes, former	No	Yes	1		16.2311	1	Male	55	Yes	y	0	12	305
7		No, never	No	Yes	2		17.9634	2	Male	47	Yes	y	0	7	188
3		No, never	No	Yes	2		22.9421	4	Female	71	No	y	0	42	1008
8		No, never	No	Yes	4		17.3663	4	Male	35	Yes	y	0	5	131
10		Yes, former	No	Yes	4		15.7439	4	Male	32	Yes	n	0	9	216
12		No, never	No	Yes	4		16.5816	10	Male	31	No	y	0	7	191
1		Yes, former	No	Yes	4		14.1366	4	Male	55	Yes	n	0	18	448
7		No, never	No	Yes	3		19.5958	3	Male	55	No	y	0	10	244
13		No, never	No	Yes	4		17.0862	4	Male	43	No	n	1	7	171
4		Yes, current	No	Yes	2		15.8388	2	Male	56	Yes	n	0	4	117
6		Yes, current	No	Yes	4		18.0568	4	Male	52	Yes	n	0	8	193
3		Yes, current	No	Yes	4		25.8383	4	Male	57	Yes	y	0	7	177
0		No, never	No	Yes	3		17.3539	8	Female	49	No	y	0	5	137
15		No, never	No	Yes	1		14.93	4	Male	21	No	n	0	10	254
10		Yes, current	No	Yes	2		16.2963	2	Male	40	Yes	n	0	6	161
2		Yes, current	No	Yes	3		16.7653	3	Male	41	Yes	n	0	6	152
3		Yes, current	No	Yes	2		16.1075	2	Male	44	Yes	n	0	6	159
5		No, never	Yes	Yes	2		20.9488	2	Male	77	No	y	1	10	244
3		Yes, current	No	Yes	8		15.7031	8	Male	33	Yes	n	0	7	168
7		No, never	No	Yes	8		18.5547	8	Male	68	No	y	1	7	176
8		Yes, former	No	Yes	2		20.8122	2	Male	39	Yes	n	0	9	218
8		No, never	No	Yes	2		17.9186	3	Male	59	No	y	0	6	149
0		No, never	No	Yes	4		26.5167	4	Female	47	No	y	0	6	167
5		Yes, former	No	Yes	3		22.0415	3	Male	45	Yes	n	0	7	184
5		No, never	No	Yes	8		19.6	8	Male	60	No	n	0	5	137
12		Yes, current	No	Yes	1		20.2261	2	Male	52	No	n	0	4	114
3		Yes, former	No	Yes	2		19.422	2	Male	65	Yes	n	0	7	175
0		Yes, former	No	Yes	4		18.591	4	Male	75	Yes	n	0	4	114
11		No, never	No	Yes	4		16.9348	4	Male	17	No	n	1	5	135
12		Yes, current	No	Yes	2		14.4353	6	Male	42	Yes	n	0	6	151
10		No, never	No	Yes	2		16.3759	2	Female	25	No	n	0	15	378
3		Yes, current	No	Yes	3		15.9675	3	Male	63	No	n	0	7	184
14		No, never	No	Yes	4		16.1844	4	Male	21	No	n	0	8	203
10		No, never	No	Yes	8		18.3072	8	Female	29	No	n	0	7	171
7		No, never	No	Yes	1		23.6741	1	Male	50	No	y	0	6	161
8		Yes, current	No	Yes	8		19.4453	8	Male	60	No	n	0	4	98
4		Yes, former	No	Yes	4		15.7812	4	Male	44	Yes	n	0	10	241
13		No, never	No	No			18.3933	2	Female	19	No	n	0	10	254
9		No, never	No	Yes	1		22.7528	2	Female	37	No	n	0	8	211
5		Yes, current	No	Yes	4		17.0925	4	Male	48	Yes	n	0	7	179
5		Yes, current	No	Yes	2		14.6411	2	Male	36	Yes	n	0	9	232
16		No, never	No	Yes	4		19.261	4	Male	22	No	n	0	9	229
10		Yes, former	No	Yes	4		14.6939	4	Male	44	Yes	n	0	3	90
8		Yes, current	No	Yes	4		22.7171	4	Male	45	Yes	y	0	9	222
10		Yes, former	Don't know	Yes	8		17.4757	8	Male	48	Yes	y	1	13	315
15		No, never	No	Yes	4		17.9111	4	Female	24	No	n	0	2	61
15		No, never	No	Yes	4		20.1264	4	Female	23	No	n	0	11	284
5		No, never	No	Yes	6		14.6862	6	Male	37	No	n	0	6	166
9		Yes, current	No	Yes	4		19.2837	4	Male	38	Yes	n	0	7	184
7		No, never	No	Yes	8		20.1956	8	Male	51	Yes	y	0	5	131
6		Yes, former	No	Yes	8		15.5017	8	Male	55	Yes	n	0	5	120
0		No, never	No	Yes	4		15.2684	4	Female	27	No	n	0	4	114
16		No, never	No	Yes	4		16.2351	4	Male	24	No	n	0	7	171
5		Yes, current	No	Yes	3		16.1494	3	Male	54	Yes	n	0	5	140
10		No, never	No	Yes	2		15.8222	4	Male	48	Yes	n	0	2	60
9		Yes, current	No	Yes	4		15.1433	4	Male	47	Yes	n	0	10	246
13		No, never	No	Yes	4		16.7062	4	Male	18	No	n	0	6	151
0		Yes, current	No	Yes	4		16.8061	4	Male	40	Yes	n	0	5	122
0		No, never	No	Yes	2		17.1225	2	Female	53	No	n	0	7	181
10		No, never	No	Yes	3		17.902	3	Male	18	No	n	0	11	286
6		Yes, current	No	Yes	4		15.2266	4	Male	57	Yes	n	0	3	84
5		Yes, former	Yes	Yes	3		13.0859	4	Male	71	Yes	n	1	11	278
6		Yes, current	No	Yes	4		16.9896	4	Male	43	Yes	n	0	17	420
10		Yes, former	No	Yes	2		16.5983	2	Male	59	Yes	n	0	7	169
3		Yes, current	No	Yes	4		13.0643	4	Male	53	Yes	n	0	4	106
0		Yes, current	No	Yes	3		15.0227	3	Male	50	Yes	n	0	20	495
7		Yes, current	No	Yes	2		17.0703	2	Male	32	Yes	n	0	12	291
10		No, never	No	Yes	4		19.8903	4	Male	31	No	n	0	10	254
3		Yes, former	No	Yes	1		16.0637	1	Male	62	Yes	n	0	19	465
10		Yes, current	No	Yes	8		16.9747	8	Male	40	Yes	n	0	3	92
0		Yes, former	No	Yes	8		15.9275	8	Male	45	Yes	n	0	4	112
0		Yes, former	No	Yes	4		21.3291	4	Male	54	No	n	0	9	216
12		No, never	No	Yes	4		16.4946	4	Female	17	No	n	0	5	122
0		No, never	No	Yes	4		15.0222	4	Female	45	No	n	0	9	236
8		Yes, former	No	Yes	4		20.8611	4	Male	82	Yes	n	0	8	199
5		No, never	No	Yes	4		19.2329	4	Male	39	Yes	y	0	16	407
10		No, never	No	Yes	4		19.5312	4	Male	33	No	n	0	19	457
10		Yes, former	No	Yes	8		14.3321	8	Male	35	Yes	n	0	6	153
11		No, never	Yes	Yes	8		16.4907	8	Female	61	No	n	1	4	116
6		Yes, former	No	Yes	4		17.7458	4	Male	44	Yes	y	0	5	124
3		Yes, current	No	Yes	8		13.7374	8	Male	32	Yes	y	0	11	283
5		No, never	No	Yes	3		16.2331	3	Female	51	No	y	0	6	150
6		Yes, current	No	Yes	4		16.8158	4	Male	49	Yes	n	0	3	90
7		Yes, current	No	Yes	8		14.7658	8	Male	49	Yes	n	0	11	274
0		No, never	No	Yes	2		16.8618	3	Male	65	No	n	0	21	511
7		Yes, former	No	Yes	4		21.1939	4	Male	42	Yes	n	0	8	193
9		No, never	No	Yes	4		22.3875	4	Male	55	No	y	0	15	361
3		Yes, former	No	Yes	4		16.382	4	Male	35	Yes	n	0	4	119
0		Yes, former	No	Yes	4		19.3359	4	Male	38	Yes	n	0	9	232
5		No, never	No	Yes	4		19.8523	4	Male	53	No	y	0	6	148
15		No, never	No	Yes	2		18.6328	4	Female	22	No	n	0	10	260
0		No, never	No	Yes	4		16.7537	8	Female	57	No	n	0	10	246
8		Yes, current	No	Yes	4		22.6184	4	Male	55	No	y	0	4	116
3		Yes, former	No	Yes	4		18.3655	18	Male	50	Yes	n	0	13	331
5		No, never	No	Yes	4		22.4766	4	Male	61	Yes	n	0	8	192
0		No, never	No	Yes	4		22.1161	4	Female	60	No	y	0	7	168
8		Yes, former	No	Yes	4		20.7207	6	Male	46	Yes	y	0	7	171
10		Yes, former	No	Yes	8		13.9401	8	Male	34	Yes	n	0	13	328
5		Yes, former	No	Yes	8		16.2177	8	Male	55	No	n	0	3	92
0		No, never	No	Yes	4		15.5023	4	Male	65	No	n	0	6	150
8		Yes, former	No	Yes	2		16.5889	2	Male	50	Yes	n	0	12	295
10		No, never	No	Yes	2		21.1905	2	Female	60	No	n	0	5	122
0		Yes, former	No	Yes	4		17.1875	4	Male	30	Yes	n	0	12	304
0		No, never	No	Yes	3		13.7538	3	Female	55	No	n	0	11	274
10		Yes, current	No	Yes	4		25.3946	4	Male	45	Yes	y	0	7	181
3		No, never	No	Yes	3		21.3839	4	Male	46	Yes	n	0	8	192
16		No, never	No	Yes	4		18.3467	4	Male	26	No	n	0	12	301
4		Yes, current	No	Yes	12		21.9671	12	Male	37	Yes	y	0	6	165
7		No, never	No	Yes	3		17.888	3	Male	37	No	y	0	9	222
8		Yes, former	No	Yes	4		20.7098	4	Male	39	No	n	0	10	243
10		No, never	No	Yes	3		23.1911	3	Female	46	No	y	0	5	142
4		Yes, current	No	Yes	1		15.2947	4	Male	56	Yes	n	0	10	255
3		No, never	No	Yes	4		16.6493	4	Male	40	No	y	0	4	115
12		Yes, current	No	Yes	4		15.2109	4	Male	39	Yes	n	0	4	110
0		No, never	No	Yes	4		16.0714	4	Male	55	Yes	y	0	5	126
4		No, never	No	Yes	4		17.1849	4	Male	50	Yes	n	0	15	362
10		No, never	No	Yes	4		19.375	4	Male	68	No	n	0	6	165
0		No, never	No	Yes	8		23.4483	8	Female	56	No	n	0	11	267
5		Yes, former	No	Yes	4		25.5296	4	Male	60	No	y	0	5	137
0		Yes, current	No	Yes	4		15.5785	4	Male	38	Yes	n	0	6	161
0		Yes, former	No	Yes	3		17.4071	4	Male	51	Yes	n	0	8	213
0		Yes, former	No	Yes	2		16.5209	2	Male	53	Yes	n	0	8	202
7		Yes, current	No	Yes	4		15.3483	4	Male	49	No	n	0	11	276
10		Yes, current	No	Yes	4		15.5057	4	Male	63	Yes	n	0	9	227
10		No, never	No	Yes	1		18.7686	1	Male	34	No	n	0	5	141
0		No, never	No	Yes	2		20.2128	2	Female	50	No	n	0	15	366
5		Yes, current	No	Yes	4		24.9919	4	Male	65	Yes	y	0	7	178
12		Yes, former	No	Yes	4		16.7854	4	Male	37	Yes	y	0	5	124
10		Yes, current	No	Yes	2		16.63	2	Male	47	Yes	y	0	7	184
8	Refused to answer	No, never	No	Yes	4		19.2635	4	Male	40	No	y	0	22	530
14		No, never	No	Yes	10		17.7315	10	Female	19	No	n	0	3	91
15		No, never	No	Yes	4		20.1873	4	Female	25	No	n	0	8	207
10		No, never	No	Yes	4		17.0024	4	Male	24	No	n	0	2	48
6		No, never	No	Yes	3		16.0958	3	Female	65	No	y	0	8	209
0		Yes, current	No	Yes	4		15.8893	4	Male	59	Yes	n	0	18	443
10		No, never	No	Yes	4		15.3903	4	Male	15	No	n	0	12	308
5		No, never	No	Yes	4		15.2625	7	Female	21	No	n	0	6	149
10		No, never	No	Yes	4		18.9054	4	Female	53	No	y	0	18	452
9		Yes, current	No	Yes	4		21.4776	4	Male	40	Yes	n	0	6	149
0		Yes, current	No	Yes	12		16.8419	12	Male	55	Yes	n	0	10	244
10		Yes, current	No	Yes	2		14.0913	2	Male	33	Yes	n	0	5	133
4		Yes, former	No	Yes	1		20.727	1	Male	36	Yes	n	0	4	101
7		Yes, current	No	Yes	5		15.6107	5	Male	55	Yes	n	0	6	147
7		No, never	No	Yes	3		14.498	3	Male	34	Yes	n	0	2	71
0		No, never	No	Yes	12		19.6566	12	Female	40	No	y	0	15	366
12		No, never	No	Yes	3		19.6997	4	Female	46	No	n	0	6	149
15		No, never	No	Yes	8		20.202	8	Male	48	No	y	0	10	260
17		No, never	No	Yes	4		20.696	4	Male	24	No	n	0	9	228
0		No, never	No	Yes	2		14.7266	2	Male	55	Yes	n	0	10	252
8		Yes, former	No	Yes	3		16.4609	3	Male	58	Yes	n	0	9	229
4		Yes, current	No	Yes	4		14.8721	4	Male	44	Yes	n	0	4	117
0		No, never	No	Yes	12		17.9786	12	Female	39	No	n	0	7	187
0		Yes, current	No	Yes	2		14.9093	4	Male	52	No	n	0	4	99
8		Yes, current	No	Yes	3		20.5761	3	Male	43	Yes	y	0	10	249
3		Yes, former	No	Yes	8		14.0312	8	Male	54	Yes	n	0	9	217
8		No, never	No	Yes	4		16.7398	4	Male	55	No	n	0	4	116
10		No, never	No	Yes	8		11.4442	8	Male	43	No	n	0	8	194
4		No, never	No	Yes	4		19.0139	4	Male	69	No	y	0	8	212
5		Yes, current	No	Yes	4		17.1401	4	Male	55	Yes	n	0	9	228
0		No, never	No	Yes	2		18.342	2	Female	67	No	y	0	3	72
6		Yes, former	No	Yes	8		15.7703	8	Male	37	Yes	y	0	11	265
12		No, never	No	Yes	4		19.5224	4	Male	52	Yes	y	0	10	244
14		No, never	No	Yes	4		12.7684	4	Female	19	No	n	0	16	398
13		No, never	No	Yes	4		16.6406	4	Female	18	No	n	0	8	213
9		No, never	No	Yes	4		15.1314	4	Male	33	No	n	0	13	329
16		No, never	No	Yes	4		19.187	4	Male	21	No	n	0	8	199
10		No, never	No	Yes	2		21.3954	10	Female	61	No	n	0	5	135
5		Yes, current	No	Yes	2		18.3646	2	Male	45	Yes	n	0	17	430
5		No, never	No	Yes	8		25.1904	8	Female	42	No	y	0	6	156
5		No, never	No	Yes	8		17.0529	8	Male	50	Yes	y	0	9	227
2		Yes, current	No	Yes	8		15.8681	8	Male	55	Yes	n	0	4	101
15		No, never	No	Yes	16		19.7801	16	Female	36	No	n	0	8	215
5		No, never	No	Yes	4		14.8026	4	Female	42	No	n	0	6	156
0		Yes, current	No	Yes	2		17.0799	2	Female	45	No	n	0	12	290
10		Yes, former	No	Yes	2		14.9015	2	Male	45	Yes	n	0	10	256
10		No, never	No	Yes	1		22.8466	1	Male	66	No	y	0	7	178
9		No, never	No	Yes	4		15.873	4	Female	36	No	n	0	9	221
5		No, never	No	Yes	8		16.593	8	Male	55	No	y	0	11	265
8		Yes, current	No	Yes	4		13.5097	4	Male	55	No	n	0	9	226
0		Yes, former	No	Yes	2		14.2188	10	Male	43	Yes	n	0	7	170
7		No, never	No	Yes	1		19.453	1	Female	58	No	n	0	9	224
8		Yes, former	No	Yes	4		16.494	4	Male	40	Yes	n	0	5	135
4		No, never	No	Yes	4		20.5979	4	Male	45	No	y	0	5	136
10		No, never	No	Yes	2		21.862	2	Female	33	No	y	0	7	177
1		No, never	No	Yes	8		14.3945	8	Male	60	No	n	0	8	206
5		Yes, former	No	Yes	4		17.2828	4	Male	45	Yes	n	0	4	115
14		No, never	No	Yes	4		16.6204	4	Male	20	No	n	0	14	344
8		No, never	No	Yes	12		23.1569	12	Female	35	No	n	0	29	704
0		No, never	No	Yes	3		14.9758	3	Male	45	No	n	0	6	153
6		Yes, current	No	Yes	4		17.7856	4	Male	56	Yes	n	0	6	146
10		No, never	No	Yes	4		18.0934	4	Male	54	No	y	0	11	287
9		Yes, current	No	Yes	4		14.8729	4	Male	44	Yes	n	0	11	267
0		Yes, former	No	Yes	2		17.0798	2	Male	50	Yes	n	0	7	172
5		No, never	No	Yes	8		16.5744	8	Male	47	Yes	n	0	5	125
10		No, never	No	Yes	3		15.6244	3	Male	19	No	n	0	12	289
11		Yes, former	No	Yes	4		19.288	6	Male	59	Yes	y	0	7	185
4		Yes, current	No	Yes	4		22.3828	4	Male	43	No	y	0	8	195
9		No, never	No	Yes	4		29.9036	4	Male	21	No	y	0	16	399
8		Yes, current	No	Yes	4		16.0147	4	Male	53	Yes	y	0	16	389
6		Yes, current	No	Yes	4		14.93	4	Male	34	Yes	n	0	7	169
3		Yes, current	No	Yes	4		21.0164	8	Male	48	Yes	n	0	9	227
2		No, never	No	Yes	4		11.4966	4	Female	27	No	n	1	6	158
8		No, never	No	Yes	2		16.8241	2	Male	53	Yes	n	0	9	216
10		No, never	No	Yes	4		16.3281	4	Male	50	Yes	y	0	8	196
4		Yes, former	No	Yes	3		20.7168	3	Male	43	Yes	y	0	7	183
0		Yes, current	No	Yes	3		14.302	3	Male	55	Yes	n	0	8	195
10		No, never	No	Yes	4		19.659	4	Female	21	No	n	0	8	203
7		Yes, current	No	Yes	4		16.6603	4	Male	53	Yes	n	0	8	210
0		No, never	No	Yes	4		13.3474	4	Female	55	No	n	0	7	172
8		No, never	No	Yes	1		16.5118	1	Male	77	No	y	0	3	72
8		Yes, current	No	Yes	4		16.0278	4	Male	55	Yes		0	11	276
10		No, never	No	Yes	1		22.2063	10	Male	51	No	y	0	6	160
10		No, never	No	Yes	4		15.7026	4	Female	15	No	n	0	7	168
12		No, never	No	Yes	16		16.4337	16	Female	21	No	n	0	5	138
0		Yes, former	No	Yes	4		17.1029	8	Male	45	Yes	n	0	10	251
2		No, never	No	Yes	2		19.4771	2	Male	70	No	y	0	10	248
0		Yes, former	No	Yes	8		14.4953	8	Male	62	Yes	n	0	7	173
14		No, never	No	Yes	4		20.073	4	Male	20	No	n	0	6	148
3		Yes, current	No	Yes	4		16.9922	4	Male	52	No	y	0	11	278
9		Yes, former	No	Yes	4		13.0136	4	Male	43	No	n	0	35	851
0		Yes, current	No	No			16.1362	4	Male	48	Yes	n	0	4	110
6		No, never	No	Yes	3		20.5674	3	Male	36	Yes	y	0	7	186
5		Yes, former	No	Yes	1		17.4674	1	Male	73	No	n	0	6	157
8		No, never	No	Yes	4		16.358	4	Female	24	No	n	0	12	298
11		No, never	No	Yes	1		14.6213	2	Male	67	No	n	0	11	269
0		Yes, current	No	Yes	1		17.7077	2	Male	60	Yes	n	0	9	230
3		No, never	No	Yes	4		16.642	4	Male	57	Yes	n	0	9	216
8		Yes, current	No	Yes	2		16.4713	2	Male	41	Yes	n	1	9	234
10		Yes, former	No	Yes	4		22.7592	4	Male	40	Yes	y	0	11	286
0		Yes, former	No	Yes	4		19.187	4	Male	75	Yes		0	15	373
0		Yes, former	No	Yes	4		15.4756	4	Male	43	No	n	0	8	209
9		Yes, former	No	Yes	3		19.9383	3	Male	25	No	n	0	6	144
9		No, never	No	No			16.4905	2	Female	48	No	y	0	11	268
6		Yes, current	No	Yes	2		14.3652	2	Male	48	Yes	n	0	10	252
8		Yes, former	No	Yes	4		16.8411	4	Male	36	Yes	n	0	12	288
8		No, never	No	Yes	3		15.0905	3	Male	24	Yes	n	0	7	188
8		No, never	No	Yes	3		16.0595	3	Male	36	Yes	y	0	6	161
0		Yes, former	No	Yes	2		13.8264	4	Male	45	Yes	n	0	1	40
10		No, never	No	Yes	2		23.8281	2	Female	45	No	y	0	6	166
2		Yes, current	No	Yes	3		14.93	7	Male	51	Yes	n	0	12	298
22		No, never	No	Yes	8		17.1394	8	Male	35	No	y	0	4	116
0		No, never	No	Yes	4		15.7278	4	Male	70	Yes	n	0	5	124
1		Yes, former	No	Yes	2		20.0402	2	Male	37	No	y	0	8	198

## Sheet: CXR subset
IC_SCHOOLDU	IC_SCHOOLDK	IC_SMOKHX	IC_ASTHMA	IC_COUGH	IC_COUGHDUR	IC_COUGHUNK	bmi	maxsymp	IS_SEX	age	IC_RISKY_ALCOHOL_USE	diabetes	copd	TTPDAYS	CXR_CXRSCOR	CXR_CAVIT	hours
3		Yes, current		Yes	2		15.4164	2	Male	44	Yes	n		3	60	No	95
12		No, never		Yes	4		24.2639	4	Male	65	No	y		14	40	Yes	337
6		No, never		Yes	4		23.5139	4	Female	57	No	y		10	50	Yes	244
15		Yes, former		Yes	4		22.8117	4	Male	29	Yes	n		7	70	Yes	170
10		Yes, current		Yes	4		15.3123	4	Male	39	Yes	n		4	53	Yes	108
1		Yes, former		Yes	4		15.2054	4	Male	22	No	n		5	93	Yes	133
4		Yes, former		Yes	4		20.8269	4	Male	52	No	n		5	53	Yes	142
5		No, never		Yes	4		21.1184	4	Male	55	No	n		12	47	Yes	298
0		Yes, former	No	Yes	2		15.5617	2	Male	54	Yes	n		8	30	Yes	199
10		Yes, former	No	Yes	2		21.5972	2	Male	41	No	y		5	20	Yes	120
9		No, never	No	Yes	1		18.0716	2	Male	42	Yes	n		8	35	Yes	201
6		No, never	No	Yes	4		19.6046	4	Male	37	Yes	n		6	89	Yes	158
7		Yes, current	No	Yes	4		16.6436	4	Male	57	Yes	n		6	43	No	152
12		No, never	No	Yes	4		14.2616	4	Female	18	No	n		5	43	No	121
8		No, never	No	Yes	4		19.8347	4	Male	65	Yes	n		9	50	Yes	230
6		No, never	No	Yes	4		18.4102	4	Male	34	Yes	n		7	56	Yes	176
0		No, never	No	Yes	4		26.2667	4	Female	46	No	y		7	35	Yes	168
5		Yes, current	No	Yes	4		17.0235	4	Male	50	Yes	n		2	95	Yes	68
8		No, never	No	Yes	4		28.6054	4	Male	65	No	n	0	9	53	Yes	234
4		Yes, former	No	Yes	4		15.9903	4	Male	67	No	y		8	80	Yes	212
2		Yes, current	No	Yes	2		18.1571	2	Male	81	No	n		7	80	Yes	183
15		No, never	No	Yes	4		16.7975	4	Female	23	No	n		7	70	Yes	173
13		No, never	No	Yes	4		15.0227	12	Female	18	No	n		8	90	Yes	212
6		Yes, current	No	Yes	2		16.779	2	Male	27	Yes	n		8	80	Yes	209
5		No, never	No	Yes	1		21.542	1	Male	35	No	n		9	40	Yes	218
0		No, never	No	Yes	4		23.8715	4	Female	59	No	y		5	20	No	127
10		Yes, former	No	Yes	4		22.112	4	Male	50	Yes	n		12	40	Yes	294
3		Yes, current	No	Yes	4		15.0227	4	Male	68	Yes	n		8	47	Yes	211
9		No, never	No	Yes	4		21.8187	4	Male	43	No	y		7	50	Yes	183
0		Yes, former	No	Yes	4		14.4291	4	Male	45	Yes	n		8	50	Yes	197
12		Yes, current	No	Yes	4		13.8764	4	Male	38	Yes	n		14	33	No	343
2		Yes, former	No	Yes	4		15.0238	4	Male	49	Yes	n		6	53	Yes	153
8		Yes, former	No	Yes	4		19.5854	4	Male	42	No	n		7	36	Yes	187
10		Yes, former	No	Yes	4		23.2835	4	Male	41	No	y		11	30	No	266
9		Yes, current	No	Yes	4		18.8649	4	Male	43	Yes	n		4	20	No	119
13		No, never	No	Yes	1		15.6573	24	Female	19	No	n		8	33	Yes	194
0		Yes, current	No	Yes	2		14.6315	2	Male	52	Yes	n		6	69	Yes	151
5		No, never	No	Yes	4		22.1436	4	Female	61	No	y		11	13	No	265
9		No, never	No	Yes	4		13.5907	4	Female	31	No	n		11	36	Yes	269
3		No, never	No	Yes	4		17.167	4	Male	31	Yes	n		6	86	Yes	148
18		No, never	No	Yes	4		19.3553	4	Male	22	No	n		11	33	No	282
8		No, never	No	Yes	4		20.0208	4	Male	37	No	y		9	43	Yes	226
8		No, never	No	Yes	2		21.1194	2	Male	35	No	n		10	46	No	240
5		No, never	Yes	Yes	4		26.9982	4	Female	44	No	n		13	0	Yes	327
5		No, never	No	Yes	4		17.1335	8	Male	45	Yes	y		7	40	Yes	175
0		No, never	No	Yes	4		20.1759	4	Male	49	No	y	0	8	21	No	210
3		Yes, former	No	Yes	4		19.3778	4	Male	60	Yes	n		8	40	Yes	206
14		No, never	No	Yes	4		16.5339	4	Female	19	No	n	0	6	15	No	155
10		No, never	No	Yes	3		16.3574	3	Female	23	No	n		15	40	Yes	373
12		No, never	No	Yes	1		22.7583	1	Male	49	No	y		6	21	Yes	163
0		No, never	No	Yes	2		16.5748	2	Female	75	No	n		6
10		Yes, current	No	Yes	4		16.6782	4	Male	49	Yes	n	0	5	49	Yes	141
12		No, never	No	Yes	4		16.7576	4	Male	45	No	y		8	23	Yes	207
4		Yes, current	No	Yes	4		21.2878	12	Male	45	Yes	n		5	47	No	141
6		No, never	No	Yes	4		15.2684	4	Male	41	Yes	y	0	14	32	Yes	355
3		No, never	No	Yes	4		13.5352	4	Male	53	Yes	n		9
10		No, never	No	Yes	4		13.1094	4	Male	42	Yes	n		10	66	Yes	255
3		Yes, current	No	Yes	4		17.6022	4	Male	57	Yes	y		7	44	Yes	189
10		No, never	No	Yes	4		21.3704	24	Male	55	Yes	y		8	27	Yes	208
6		Yes, current	No	Yes	4		14.5959	4	Male	64	Yes	n		7	53	Yes	170
6		Yes, former	No	Yes	3		16.3387	3	Male	41	Yes	y		6	27	No	147
8		Yes, current	No	Yes	4		23.1291	4	Male	33	No	n	0	9	44	Yes	230
17		No, never	No	Yes	4		18.0163	6	Female	23	No	n		11	18	No	268
10		No, never	No	Yes	3		16.1833	3	Female	21	No	n		5	44	Yes	139
15		No, never	No	Yes	8		17.7791	8	Male	22	No	n		15	8	Yes	362
10		No, never	No	Yes	4		18.4302	4	Male	31	Yes	y	0	6	11	No	150
12		No, never	No	Yes	8		17.9722	8	Female	32	No	n		5	20	No	138
0		No, never	No	Yes	4		18.4724	4	Female	37	No	y		9	27	No	218
6		Yes, former	No	Yes	4		16.6024	4	Male	33	Yes	n		12	38	Yes	291
13		No, never	No	Yes	4		17.51	4	Male	18	No	n	0	7	29	Yes	177
10		No, never	No	Yes	8		18.45	8	Female	25	No	n		8	30	Yes	204
4		Yes, former	No	Yes	8		23.2005	8	Male	49	Yes	n		13	86	Yes	334
0		Yes, current	No	Yes	4		23.5237	4	Male	48	No	n		1	6	Yes	39
12		No, never	No	Yes	4		21.4884	4	Male	49	No	y		6	16	Yes	158
7		No, never	No	Yes	5		20.8298	5	Female	34	No	n		5	60	Yes	132
13		Yes, current	Yes	Yes	3		17.8858	3	Male	65	No	y		3	18	No	91
4		Yes, current	No	Yes	4		16.7942	4	Male	43	Yes	n		9	27	Yes	235
6		No, never	No	Yes	8		20.9172	8	Male	48	No	y		7	43	Yes	187
9		No, never	No	Yes	4		14.8333	4	Female	27	No	n		12	62	Yes	303
0		No, never	Yes	Yes	8		22.8532	8	Female	50	No	n	1	5
13		No, never	No	Yes	4		13.1573	4	Female	22	No	n		14	19	Yes	341
10		Yes, current	No	Yes	4		19.9066	4	Male	52	Yes	n		7	16	Yes	175
6		Yes, current	No	Yes	4		17.7695	4	Male	73	No	n		7	21	Yes	180
11		No, never	No	Yes	1		16.642	1	Female	16	No	n		8	17	Yes	207
8		Yes, current	No	Yes	4		14.5303	4	Male	56	Yes	n		5	34	Yes	129
5		No, never	No	Yes	2		16.8414	2	Female	40	No	n		9	16	Yes	216
5		Yes, current	No	Yes	3		16.9747	3	Male	47	Yes	n	0	4	45	Yes	114
12		Yes, current	No	Yes	4		18.5566	4	Male	56	Yes	n	0	5	7	Yes	136
10		No, never	No	Yes	4		20.3571	4	Female	35	No	n		9	14	No	229
13		No, never	No	Yes	4		15.1789	6	Female	19	No	n		4
8		No, never	No	Yes	3		20.4591	3	Male	44	No	y		6	52	Yes	163
9		Yes, current	No	Yes	4		27.9904	4	Male	42	Yes	y		4	15	No	116
10		No, never	No	Yes	3		20.231	3	Male	54	No	y		15	15	No	373
7		Yes, current	No	Yes	4		19.7578	4	Male	37	Yes	y		8	13	No	211
5		Yes, former	No	Yes	8		18.2615	8	Female	55	No	n		9	39	Yes	223
4		Yes, former	No	Yes	12		23.0344	12	Male	35	Yes	n		9	29	No	239
0		Yes, former	No	Yes	1		16.2311	1	Male	55	Yes	y		12	38	Yes	305
7		No, never	No	Yes	2		17.9634	2	Male	47	Yes	y		7	44	Yes	188
3		No, never	No	Yes	2		22.9421	4	Female	71	No	y		42	24	Yes	1008
12		No, never	No	Yes	4		16.5816	10	Male	31	No	y		7	24	Yes	191
13		No, never	No	Yes	4		17.0862	4	Male	43	No	n	1	7	44	Yes	171
6		Yes, current	No	Yes	4		18.0568	4	Male	52	Yes	n		8	30	No	193
3		Yes, current	No	Yes	4		25.8383	4	Male	57	Yes	y		7	13	Yes	177
15		No, never	No	Yes	1		14.93	4	Male	21	No	n		10	34	Yes	254
2		Yes, current	No	Yes	3		16.7653	3	Male	41	Yes	n		6	53	Yes	152
8		Yes, former	No	Yes	2		20.8122	2	Male	39	Yes	n		9	18	Yes	218
5		Yes, former	No	Yes	3		22.0415	3	Male	45	Yes	n	0	7	26	Yes	184
5		No, never	No	Yes	8		19.6	8	Male	60	No	n		5	22	No	137
3		Yes, current	No	Yes	3		15.9675	3	Male	63	No	n	0	7	38	No	184
8		Yes, current	No	Yes	4		22.7171	4	Male	45	Yes	y	0	9	18	No	222
7		No, never	No	Yes	8		20.1956	8	Male	51	Yes	y		5	37	Yes	131
10		No, never	No	Yes	2		15.8222	4	Male	48	Yes	n	0	2	71	Yes	60
5		Yes, former	Yes	Yes	3		13.0859	4	Male	71	Yes	n	1	11	50	Yes	278
6		Yes, current	No	Yes	4		16.9896	4	Male	43	Yes	n	0	17	41	Yes	420
10		Yes, former	No	Yes	2		16.5983	2	Male	59	Yes	n	0	7	49	Yes	169
3		Yes, former	No	Yes	1		16.0637	1	Male	62	Yes	n		19	18	Yes	465
8		Yes, former	No	Yes	4		20.8611	4	Male	82	Yes	n		8	29	No	199
5		No, never	No	Yes	4		19.2329	4	Male	39	Yes	y	0	16	31	Yes	407
11		No, never	Yes	Yes	8		16.4907	8	Female	61	No	n	1	4	28	No	116
3		Yes, current	No	Yes	8		13.7374	8	Male	32	Yes	y		11	34	Yes	283
5		No, never	No	Yes	3		16.2331	3	Female	51	No	y		6	11	Yes	150
6		Yes, current	No	Yes	4		16.8158	4	Male	49	Yes	n		3	61	Yes	90
0		No, never	No	Yes	2		16.8618	3	Male	65	No	n		21	12	Yes	511
5		No, never	No	Yes	4		22.4766	4	Male	61	Yes	n		8	19	Yes	192
0		No, never	No	Yes	4		22.1161	4	Female	60	No	y		7	33	Yes	168
10		Yes, former	No	Yes	8		13.9401	8	Male	34	Yes	n		13	56	Yes	328
8		Yes, former	No	Yes	4		20.7098	4	Male	39	No	n		10	18	Yes	243
10		No, never	No	Yes	3		23.1911	3	Female	46	No	y		5	16	Yes	142
3		No, never	No	Yes	4		16.6493	4	Male	40	No	y		4	30	Yes	115
12		Yes, current	No	Yes	4		15.2109	4	Male	39	Yes	n		4	16	Yes	110
0		No, never	No	Yes	8		23.4483	8	Female	56	No	n		11	7	No	267
0		Yes, former	No	Yes	3		17.4071	4	Male	51	Yes	n		8	40	Yes	213
7		Yes, current	No	Yes	4		15.3483	4	Male	49	No	n		11	25	Yes	276
15		No, never	No	Yes	4		20.1873	4	Female	25	No	n		8	24	Yes	207
10		No, never	No	Yes	4		17.0024	4	Male	24	No	n		2	12	Yes	48
10		Yes, current	No	Yes	2		14.0913	2	Male	33	Yes	n		5	25	Yes	133
4		Yes, former	No	Yes	1		20.727	1	Male	36	Yes	n	0	4	14	No	101
7		Yes, current	No	Yes	5		15.6107	5	Male	55	Yes	n		6	45	Yes	147
0		No, never	No	Yes	12		19.6566	12	Female	40	No	y		15	28	Yes	366
12		No, never	No	Yes	3		19.6997	4	Female	46	No	n		6	22	Yes	149
0		No, never	No	Yes	12		17.9786	12	Female	39	No	n		7	30	Yes	187
8		Yes, current	No	Yes	3		20.5761	3	Male	43	Yes	y		10	18	No	249
3		Yes, former	No	Yes	8		14.0312	8	Male	54	Yes	n	0	9	38	Yes	217
10		No, never	No	Yes	8		11.4442	8	Male	43	No	n		8	54	Yes	194
4		No, never	No	Yes	4		19.0139	4	Male	69	No	y		8	16	Yes	212
5		Yes, current	No	Yes	4		17.1401	4	Male	55	Yes	n		9	22	No	228
6		Yes, former	No	Yes	8		15.7703	8	Male	37	Yes	y		11	27	Yes	265
12		No, never	No	Yes	4		19.5224	4	Male	52	Yes	y	0	10	17	Yes	244
13		No, never	No	Yes	4		16.6406	4	Female	18	No	n		8	14	Yes	213
9		No, never	No	Yes	4		15.1314	4	Male	33	No	n		13	46	Yes	329
16		No, never	No	Yes	4		19.187	4	Male	21	No	n		8	11	Yes	199
10		No, never	No	Yes	2		21.3954	10	Female	61	No	n		5	44	No	135
5		Yes, current	No	Yes	2		18.3646	2	Male	45	Yes	n		17	10	No	430
2		Yes, current	No	Yes	8		15.8681	8	Male	55	Yes	n		4	52	Yes	101
9		No, never	No	Yes	4		15.873	4	Female	36	No	n		9	27	Yes	221
5		No, never	No	Yes	8		16.593	8	Male	55	No	y		11	23	Yes	265
8		Yes, current	No	Yes	4		13.5097	4	Male	55	No	n		9	45	Yes	226
4		No, never	No	Yes	4		20.5979	4	Male	45	No	y		5	27	No	136
14		No, never	No	Yes	4		16.6204	4	Male	20	No	n		14	19	Yes	344
6		Yes, current	No	Yes	4		17.7856	4	Male	56	Yes	n		6	40	Yes	146
9		Yes, current	No	Yes	4		14.8729	4	Male	44	Yes	n		11	33	Yes	267
0		Yes, former	No	Yes	2		17.0798	2	Male	50	Yes	n	0	7	57	Yes	172
11		Yes, former	No	Yes	4		19.288	6	Male	59	Yes	y		7	36	Yes	185
4		Yes, current	No	Yes	4		22.3828	4	Male	43	No	y		8	14	No	195
9		No, never	No	Yes	4		29.9036	4	Male	21	No	y		16	19	Yes	399
6		Yes, current	No	Yes	4		14.93	4	Male	34	Yes	n		7	48	Yes	169
3		Yes, current	No	Yes	4		21.0164	8	Male	48	Yes	n		9	11	No	227
2		No, never	No	Yes	4		11.4966	4	Female	27	No	n	1	6	51	Yes	158
10		No, never	No	Yes	4		16.3281	4	Male	50	Yes	y		8	20	Yes	196
10		No, never	No	Yes	4		19.659	4	Female	21	No	n		8	29	Yes	203
10		No, never	No	Yes	1		22.2063	10	Male	51	No	y		6	19	Yes	160
6		No, never	No	Yes	3		20.5674	3	Male	36	Yes	y	0	7	17	Yes	186
5		Yes, former	No	Yes	1		17.4674	1	Male	73	No	n		6	31	Yes	157
